# Supplementary material for: Long-term dataset on aquatic responses to concurrent climate change and recovery from acidification
Source: Sci Data. 2018 Apr 10;5:180059. doi: 10.1038/sdata.2018.59 (PMC5892373; doi:10.1038/sdata.2018.59)
Supplement: Supplementary file 1 [file sdata201859-isa1.zip]

Archive with 7 entries (7 files):
- i_Investigation.txt
- s_study_Leach.txt
- a_assay_geographic.txt
- a_assay_physical.txt
- a_assay_water_chemistry.txt
- a_assay_biological.txt
- a_assay_meteorlogical.txt
