# Supplementary material for: Long-term dataset on aquatic responses to concurrent climate change and recovery from acidification
Source: Sci Data. 2018 Apr 10;5:180059. doi: 10.1038/sdata.2018.59 (PMC5892373; doi:10.1038/sdata.2018.59)
Supplement: Supplementary file 1 [file sdata201859-isa1.zip › i_Investigation.txt]

# Investigation File generated for Scientific Data with Investigation File Authoring Tool version 0.1.0 on 07/03/2018 - This metadata file is CC0
ONTOLOGY SOURCE REFERENCE
Term Source Name	IAO	GAZ	UO	OBI	VO	ERO	NCIT	ENVO
Term Source File	http://data.bioontology.org/ontologies/IAO	http://data.bioontology.org/ontologies/GAZ	http://data.bioontology.org/ontologies/UO	http://data.bioontology.org/ontologies/OBI	http://data.bioontology.org/ontologies/VO	http://data.bioontology.org/ontologies/ERO	http://data.bioontology.org/ontologies/NCIT	http://data.bioontology.org/ontologies/ENVO
Term Source Version	2015-02-23	$Revision: 1.512 $	unknown	2014-08-18	Vision Release; 1.0.788	2013-08-02	17.06d	
Term Source Description	Information Artifact Ontology	Gazetteer	Units of Measurement Ontology	Ontology for Biomedical Investigations	Vaccine Ontology	Eagle-I Research Resource Ontology	National Cancer Institute Thesaurus	Environment Ontology
INVESTIGATION
Investigation Identifier
Investigation Title
Investigation Description
Investigation Submission Date
Investigation Public Release Date
INVESTIGATION PUBLICATIONS
Investigation PubMed ID
Investigation Publication DOI
Investigation Publication Author List
Investigation Publication Title
Investigation Publication Status
Investigation Publication Status Term Accession Number
Investigation Publication Status Term Source REF
INVESTIGATION CONTACTS
Investigation Person Last Name
Investigation Person Mid Initials
Investigation Person First Name
Investigation Person Address
Investigation Person Phone
Investigation Person Fax
Investigation Person Email
Investigation Person Affiliation
Investigation Person Roles
Investigation Person Roles Term Accession Number
Investigation Person Roles Term Source REF
STUDY
Study Identifier	10.1038/sdata.2018.59
Study Title	Long-term dataset on aquatic responses to concurrent climate change and recovery from acidification
Study Submission Date	15/12/2017
Study Public Release Date	10/04/2018
Study Description	http://www.nature.com/articles/sdata201859#abstract
Study File Name	s_study_Leach.txt
Comment[Subject Keywords]	//;/;///
Comment[Manuscript Licence]	CC BY-4.0
Comment[Experimental Metadata Licence]	CC0
Comment[Supplementary Information File Name]	
Comment[Supplementary Information File Type]	x-zip-compressed
Comment[Supplementary Information File URL]	http://www.nature.com/articles/sdata201859#supplementary-information
Comment[Data Repository]	figshare;Zenodo
Comment[Data Record Accession]	doi:10.6084/m9.figshare.5686987.v2;doi:10.5281/zenodo.1181754
Comment[Data Record URI]	https://doi.org/10.6084/m9.figshare.5686987.v2;https://doi.org/10.5281/zenodo.1181754
STUDY DESIGN DESCRIPTORS
Study Design Type	observation design	time series design	data integration objective
Study Design Type Term Accession Number	OBI:0300311	OBI:0500020	ERO:0100092
Study Design Type Term Source REF	OBI	VO	ERO
STUDY PUBLICATIONS
Study PubMed ID
Study Publication DOI
Study Publication Author List
Study Publication Title
Study Publication Status
Study Publication Status Term Accession Number
Study Publication Status Term Source REF
STUDY FACTORS
Study Factor Name
Study Factor Type
Study Factor Type Term Accession Number
Study Factor Type Term Source REF
STUDY ASSAYS
Study Assay Measurement Type	geographic location	Physical Phenomenon or Property	Inorganic Chemistry	planktonic material	weather
Study Assay Measurement Type Term Accession Number	GAZ:00000448	NCIT:C18102	NCIT:C16418	ENVO:01000063	ENVO:01001078
Study Assay Measurement Type Term Source REF	OBI	NCIT	NCIT	ENVO	ENVO
Study Assay Technology Type	digital curation	data acquisition system	Analytical Chemistry	light microscopy	digital curation
Study Assay Technology Type Term Accession Number	OBI:0302914	ERO:0000948	NCIT:C16415	CHMO:0000102	OBI:0302914
Study Assay Technology Type Term Source REF	OBI	ERO	NCIT	OBI	OBI
Study Assay Technology Platform	""	""	""	""	""
Study Assay File Name	a_assay_geographic.txt	a_assay_physical.txt	a_assay_water_chemistry.txt	a_assay_biological.txt	a_assay_meteorlogical.txt
STUDY PROTOCOLS
Study Protocol Name	Field Collection Methods	Data Sources	Data harmonization	Physical characteristics (AEAP)	Water chemistry (ALTM)	Chlorophyll and nutrient concentrations (AEAP)	Phytoplankton (AEAP)	Zooplankton (AEAP)	Meteorological data	Site Description
Study Protocol Type	data collection method	selection	data element mapping objective	data collection and processing objective	analyte assay	analyte assay	microscopy assay	organism identification assay	data transformation	selection
Study Protocol Type Term Accession Number	ERO:0001932	OBI:0001928	ERO:0100093	ERO:0100087	OBI:0000443	OBI:0000443	OBI:0002119	OBI:0001624	OBI:0200000	OBI:0001928
Study Protocol Type Term Source REF	ERO	OBI	ERO	ERO	ERO	ERO	OBI	OBI	ERO	OBI
Study Protocol Description										
Study Protocol URI	""	""	""	""	""	""	""	""	""	""
Study Protocol Version										
Study Protocol Parameters Name	""	""	""	""	""	""	""	""	""	""
Study Protocol Parameters Name Term Accession Number	""	""	""	""	""	""	""	""	""	""
Study Protocol Parameters Name Term Source REF	""	""	""	""	""	""	""	""	""	""
Study Protocol Components Name	""	""	""	""	""	""	""	""	""	""
Study Protocol Components Type	""	""	""	""	""	""	""	""	""	""
Study Protocol Components Type Term Accession Number	""	""	""	""	""	""	""	""	""	""
Study Protocol Components Type Term Source REF	""	""	""	""	""	""	""	""	""	""
STUDY CONTACTS
Study Person Last Name	Leach	Winslow	Acker	Bloomfield	Boylen	Bukaveckas	Charles	Daniels	Driscoll	Eichler	Farrell	Funk	Goodrich	Michelena	Nierzwicki-Bauer	Roy	Shaw	Sutherland	Swinton	Winkler	Rose
Study Person First Name	Taylor H.	Luke A.	Frank W.	Jay A.	Charles W.	Paul A.	Donald F.	Robert A.	Charles T.	Lawrence W.	Jeremy L.	Clara S.	Christine A.	Toby M.	Sandra A.	Karen M.	William H.	James W.	Mark W.	David A.	Kevin C.
Study Person Mid Initials																					
Study Person Email	taylor.leach@gmail.com	""	""	""	""	""	""	""	""	""	""	""	""	""	""	""	""	""	""	""	""
Study Person Phone																					
Study Person Fax																					
Study Person Address																					
Study Person Affiliation	Rensselaer Polytechnic Institute, Department of Biological Sciences, Troy, New York 12180, USA.	Rensselaer Polytechnic Institute, Department of Biological Sciences, Troy, New York 12180, USA.	Patrick Center for Environmental Research, Academy of Natural Sciences of Drexel University, Philadelphia, Pennsylvania 19103, USA.	New York State Department of Environmental Conservation, Albany, New York 12233, USA.	Rensselaer Polytechnic Institute, Department of Biological Sciences, Troy, New York 12180, USA.	Virginia Commonwealth University, Center for Environmental Studies and Department of Biology, Richmond, Virginia 23111, USA.	Patrick Center for Environmental Research, Academy of Natural Sciences of Drexel University, Philadelphia, Pennsylvania 19103, USA.	New York State Museum, Cultural Education Center, Albany, New York 12230, USA.	Department of Civil and Environmental Engineering, Syracuse University, Syracuse, New York 13244, USA.	Darrin Fresh Water Institute, Bolton Landing, New York 12814, USA.	Darrin Fresh Water Institute, Bolton Landing, New York 12814, USA.	U.S. Environmental Protection Agency, Clean Air Markets Division, Washington, DC 20460, USA.	Darrin Fresh Water Institute, Bolton Landing, New York 12814, USA.	Wenzhou-Kean University, Department of Biology, Wenzhou, Zhejiang Province 325060, China.	Rensselaer Polytechnic Institute, Department of Biological Sciences, Troy, New York 12180, USA.	New York State Department of Environmental Conservation, Division of Air Resources, Adirondack Long Term Monitoring Project, Ray Brook, New York 12944, USA.	Sullivan County Community College, Science Division, Loch Sheldrake, New York 12759, USA.	New York State Department of Environmental Conservation, Albany, New York 12233, USA.	Darrin Fresh Water Institute, Bolton Landing, New York 12814, USA.	Darrin Fresh Water Institute, Bolton Landing, New York 12814, USA.	Rensselaer Polytechnic Institute, Department of Biological Sciences, Troy, New York 12180, USA.
Study Person Roles																					
Study Person Roles Term Accession Number																					
Study Person Roles Term Source REF																					
Comment[Study Person ORCID]	0000-0003-3498-7395	0000-0002-8602-5510					0000-0002-0373-0274														0000-0002-1292-9381
Comment[Funder]																					
Comment[FundRef ID]																					
Comment[Funder Term Source REF]																					
Comment[Grant Identifier]																					
