# Supplementary material for: Long-term dataset on aquatic responses to concurrent climate change and recovery from acidification
Source: Sci Data. 2018 Apr 10;5:180059. doi: 10.1038/sdata.2018.59 (PMC5892373; doi:10.1038/sdata.2018.59)
Supplement: Supplementary file 1 [file sdata201859-isa1.zip › s_study_Leach.txt]

Source Name	Material Type	Term Source REF	Term Accession Number	Characteristics[geographical location]	Term Source REF	Term Accession Number	Characteristics[environment type]	Term Source REF	Term Accession Number	Characteristics[latitude]	Unit	Term Source REF	Term Accession Number	Characteristics[longitude]	Unit	Term Source REF	Term Accession Number	Comment[temporal span]	Protocol REF	Protocol REF	Sample Name
Big Moose lake				Adirondack Park	GAZ	GAZ:00158592	freshwater lake biome	ENVO	ENVO:01000252	43.816874	degree	UO	UO:0000185	-74.856111	degree	UO	UO:0000185	1994/2012	Site Description	Field Collection Methods	Big Moose
Brooktrout lake				Adirondack Park	GAZ	GAZ:00158592	freshwater lake biome	ENVO	ENVO:01000252	43.600966	degree	UO	UO:0000185	-74.660624	degree	UO	UO:0000185	1994/2012	Site Description	Field Collection Methods	Brooktrout
Carry lake				Adirondack Park	GAZ	GAZ:00158592	freshwater lake biome	ENVO	ENVO:01000252	43.682037	degree	UO	UO:0000185	-74.488558	degree	UO	UO:0000185	1994/2012	Site Description	Field Collection Methods	Carry
Cascade lake				Adirondack Park	GAZ	GAZ:00158592	freshwater lake biome	ENVO	ENVO:01000252	43.789104	degree	UO	UO:0000185	-74.812042	degree	UO	UO:0000185	1994/2012	Site Description	Field Collection Methods	Cascade
Constable lake				Adirondack Park	GAZ	GAZ:00158592	freshwater lake biome	ENVO	ENVO:01000252	43.831008	degree	UO	UO:0000185	-74.80642	degree	UO	UO:0000185	1994/2012	Site Description	Field Collection Methods	Constable
Dart lake				Adirondack Park	GAZ	GAZ:00158592	freshwater lake biome	ENVO	ENVO:01000252	43.793758	degree	UO	UO:0000185	-74.872572	degree	UO	UO:0000185	1994/2012	Site Description	Field Collection Methods	Dart
G lake				Adirondack Park	GAZ	GAZ:00158592	freshwater lake biome	ENVO	ENVO:01000252	43.417142	degree	UO	UO:0000185	-74.633945	degree	UO	UO:0000185	1994/2012	Site Description	Field Collection Methods	G
Grass lake				Adirondack Park	GAZ	GAZ:00158592	freshwater lake biome	ENVO	ENVO:01000252	43.693004	degree	UO	UO:0000185	-75.060844	degree	UO	UO:0000185	1994/2012	Site Description	Field Collection Methods	Grass
Indian lake				Adirondack Park	GAZ	GAZ:00158592	freshwater lake biome	ENVO	ENVO:01000252	43.622864	degree	UO	UO:0000185	-74.760748	degree	UO	UO:0000185	1994/2012	Site Description	Field Collection Methods	Indian
Jockeybush lake				Adirondack Park	GAZ	GAZ:00158592	freshwater lake biome	ENVO	ENVO:01000252	43.302775	degree	UO	UO:0000185	-74.591444	degree	UO	UO:0000185	1994/2012	Site Description	Field Collection Methods	Jockeybush
Limekiln lake				Adirondack Park	GAZ	GAZ:00158592	freshwater lake biome	ENVO	ENVO:01000252	43.713005	degree	UO	UO:0000185	-74.812459	degree	UO	UO:0000185	1994/2012	Site Description	Field Collection Methods	Limekiln
Long lake				Adirondack Park	GAZ	GAZ:00158592	freshwater lake biome	ENVO	ENVO:01000252	43.837892	degree	UO	UO:0000185	-74.479025	degree	UO	UO:0000185	1994/2012	Site Description	Field Collection Methods	Long
Loon Hollow lake				Adirondack Park	GAZ	GAZ:00158592	freshwater lake biome	ENVO	ENVO:01000252	43.963601	degree	UO	UO:0000185	-75.04253	degree	UO	UO:0000185	1994/2012	Site Description	Field Collection Methods	Loon Hollow
Middle Branch lake				Adirondack Park	GAZ	GAZ:00158592	freshwater lake biome	ENVO	ENVO:01000252	43.699117	degree	UO	UO:0000185	-75.100869	degree	UO	UO:0000185	1994/2012	Site Description	Field Collection Methods	Middle Branch
Middle Settlement lake				Adirondack Park	GAZ	GAZ:00158592	freshwater lake biome	ENVO	ENVO:01000252	43.682807	degree	UO	UO:0000185	-75.101427	degree	UO	UO:0000185	1994/2012	Site Description	Field Collection Methods	Middle Settlement
Moss lake				Adirondack Park	GAZ	GAZ:00158592	freshwater lake biome	ENVO	ENVO:01000252	43.781396	degree	UO	UO:0000185	-74.852986	degree	UO	UO:0000185	1994/2012	Site Description	Field Collection Methods	Moss
North lake				Adirondack Park	GAZ	GAZ:00158592	freshwater lake biome	ENVO	ENVO:01000252	43.527752	degree	UO	UO:0000185	-74.939567	degree	UO	UO:0000185	1994/2012	Site Description	Field Collection Methods	North
Queer lake				Adirondack Park	GAZ	GAZ:00158592	freshwater lake biome	ENVO	ENVO:01000252	43.805956	degree	UO	UO:0000185	-74.803521	degree	UO	UO:0000185	1994/2012	Site Description	Field Collection Methods	Queer
Raquette lake				Adirondack Park	GAZ	GAZ:00158592	freshwater lake biome	ENVO	ENVO:01000252	43.794924	degree	UO	UO:0000185	-74.651303	degree	UO	UO:0000185	1994/2012	Site Description	Field Collection Methods	Raquette
Rondaxe lake				Adirondack Park	GAZ	GAZ:00158592	freshwater lake biome	ENVO	ENVO:01000252	43.760879	degree	UO	UO:0000185	-74.91592	degree	UO	UO:0000185	1994/2012	Site Description	Field Collection Methods	Rondaxe
Sagamore lake				Adirondack Park	GAZ	GAZ:00158592	freshwater lake biome	ENVO	ENVO:01000252	43.76605	degree	UO	UO:0000185	-74.628371	degree	UO	UO:0000185	1994/2012	Site Description	Field Collection Methods	Sagamore
South lake				Adirondack Park	GAZ	GAZ:00158592	freshwater lake biome	ENVO	ENVO:01000252	43.510956	degree	UO	UO:0000185	-74.875888	degree	UO	UO:0000185	1994/2012	Site Description	Field Collection Methods	South
Squash lake				Adirondack Park	GAZ	GAZ:00158592	freshwater lake biome	ENVO	ENVO:01000252	43.825567	degree	UO	UO:0000185	-74.886135	degree	UO	UO:0000185	1994/2012	Site Description	Field Collection Methods	Squash
Squaw lake				Adirondack Park	GAZ	GAZ:00158592	freshwater lake biome	ENVO	ENVO:01000252	43.635083	degree	UO	UO:0000185	-74.739599	degree	UO	UO:0000185	1994/2012	Site Description	Field Collection Methods	Squaw
West lake				Adirondack Park	GAZ	GAZ:00158592	freshwater lake biome	ENVO	ENVO:01000252	43.81189	degree	UO	UO:0000185	-74.88296	degree	UO	UO:0000185	1994/2012	Site Description	Field Collection Methods	West
Willis lake				Adirondack Park	GAZ	GAZ:00158592	freshwater lake biome	ENVO	ENVO:01000252	43.369628	degree	UO	UO:0000185	-74.243171	degree	UO	UO:0000185	1994/2012	Site Description	Field Collection Methods	Willis
Willys lake				Adirondack Park	GAZ	GAZ:00158592	freshwater lake biome	ENVO	ENVO:01000252	43.970776	degree	UO	UO:0000185	-74.957396	degree	UO	UO:0000185	1994/2012	Site Description	Field Collection Methods	Willys
Windfall lake				Adirondack Park	GAZ	GAZ:00158592	freshwater lake biome	ENVO	ENVO:01000252	43.804966	degree	UO	UO:0000185	-74.830768	degree	UO	UO:0000185	1994/2012	Site Description	Field Collection Methods	Windfall
North American Land Data Assimilation System	data set	IAO	IAO:0000100	Adirondack Park	GAZ	GAZ:00158592												1994/2012	Site Description	Data Sources	NLDAS
USGS National Hydrography Dataset	data set	IAO	IAO:0000100	Adirondack Park	GAZ	GAZ:00158592												1994/2012	Site Description	Data Sources	NHD
