# Supplementary material for: Long-term dataset on aquatic responses to concurrent climate change and recovery from acidification
Source: Sci Data. 2018 Apr 10;5:180059. doi: 10.1038/sdata.2018.59 (PMC5892373; doi:10.1038/sdata.2018.59)
Supplement: Supplementary file 1 [file sdata201859-isa1.zip › a_assay_geographic.txt]

Sample Name	Protocol REF	Assay Name	Raw Data File	Comment[Data Repository]	Comment[Data Record Accession]	Comment[Data Record URI]	Comment[also available from]
Big Moose	Data harmonization	Big Moose_geographic	ADK_lake_data_code/data/lake_polygons	figshare	doi:10.6084/m9.figshare.5686987.v2	https://doi.org/10.6084/m9.figshare.5686987.v2	https://doi.org/10.5281/zenodo.1181754
Brooktrout	Data harmonization	Brooktrout_geographic	ADK_lake_data_code/data/lake_polygons	figshare	doi:10.6084/m9.figshare.5686987.v2	https://doi.org/10.6084/m9.figshare.5686987.v2	https://doi.org/10.5281/zenodo.1181754
Carry	Data harmonization	Carry_geographic	ADK_lake_data_code/data/lake_polygons	figshare	doi:10.6084/m9.figshare.5686987.v2	https://doi.org/10.6084/m9.figshare.5686987.v2	https://doi.org/10.5281/zenodo.1181754
Cascade	Data harmonization	Cascade_geographic	ADK_lake_data_code/data/lake_polygons	figshare	doi:10.6084/m9.figshare.5686987.v2	https://doi.org/10.6084/m9.figshare.5686987.v2	https://doi.org/10.5281/zenodo.1181754
Constable	Data harmonization	Constable_geographic	ADK_lake_data_code/data/lake_polygons	figshare	doi:10.6084/m9.figshare.5686987.v2	https://doi.org/10.6084/m9.figshare.5686987.v2	https://doi.org/10.5281/zenodo.1181754
Dart	Data harmonization	Dart_geographic	ADK_lake_data_code/data/lake_polygons	figshare	doi:10.6084/m9.figshare.5686987.v2	https://doi.org/10.6084/m9.figshare.5686987.v2	https://doi.org/10.5281/zenodo.1181754
G	Data harmonization	G_geographic	ADK_lake_data_code/data/lake_polygons	figshare	doi:10.6084/m9.figshare.5686987.v2	https://doi.org/10.6084/m9.figshare.5686987.v2	https://doi.org/10.5281/zenodo.1181754
Grass	Data harmonization	Grass_geographic	ADK_lake_data_code/data/lake_polygons	figshare	doi:10.6084/m9.figshare.5686987.v2	https://doi.org/10.6084/m9.figshare.5686987.v2	https://doi.org/10.5281/zenodo.1181754
Indian	Data harmonization	Indian_geographic	ADK_lake_data_code/data/lake_polygons	figshare	doi:10.6084/m9.figshare.5686987.v2	https://doi.org/10.6084/m9.figshare.5686987.v2	https://doi.org/10.5281/zenodo.1181754
Jockeybush	Data harmonization	Jockeybush_geographic	ADK_lake_data_code/data/lake_polygons	figshare	doi:10.6084/m9.figshare.5686987.v2	https://doi.org/10.6084/m9.figshare.5686987.v2	https://doi.org/10.5281/zenodo.1181754
Limekiln	Data harmonization	Limekiln_geographic	ADK_lake_data_code/data/lake_polygons	figshare	doi:10.6084/m9.figshare.5686987.v2	https://doi.org/10.6084/m9.figshare.5686987.v2	https://doi.org/10.5281/zenodo.1181754
Long	Data harmonization	Long_geographic	ADK_lake_data_code/data/lake_polygons	figshare	doi:10.6084/m9.figshare.5686987.v2	https://doi.org/10.6084/m9.figshare.5686987.v2	https://doi.org/10.5281/zenodo.1181754
Loon Hollow	Data harmonization	Loon Hollow_geographic	ADK_lake_data_code/data/lake_polygons	figshare	doi:10.6084/m9.figshare.5686987.v2	https://doi.org/10.6084/m9.figshare.5686987.v2	https://doi.org/10.5281/zenodo.1181754
Middle Branch	Data harmonization	Middle Branch_geographic	ADK_lake_data_code/data/lake_polygons	figshare	doi:10.6084/m9.figshare.5686987.v2	https://doi.org/10.6084/m9.figshare.5686987.v2	https://doi.org/10.5281/zenodo.1181754
Middle Settlement	Data harmonization	Middle Settlement_geographic	ADK_lake_data_code/data/lake_polygons	figshare	doi:10.6084/m9.figshare.5686987.v2	https://doi.org/10.6084/m9.figshare.5686987.v2	https://doi.org/10.5281/zenodo.1181754
Moss	Data harmonization	Moss_geographic	ADK_lake_data_code/data/lake_polygons	figshare	doi:10.6084/m9.figshare.5686987.v2	https://doi.org/10.6084/m9.figshare.5686987.v2	https://doi.org/10.5281/zenodo.1181754
North	Data harmonization	North_geographic	ADK_lake_data_code/data/lake_polygons	figshare	doi:10.6084/m9.figshare.5686987.v2	https://doi.org/10.6084/m9.figshare.5686987.v2	https://doi.org/10.5281/zenodo.1181754
Queer	Data harmonization	Queer_geographic	ADK_lake_data_code/data/lake_polygons	figshare	doi:10.6084/m9.figshare.5686987.v2	https://doi.org/10.6084/m9.figshare.5686987.v2	https://doi.org/10.5281/zenodo.1181754
Raquette	Data harmonization	Raquette_geographic	ADK_lake_data_code/data/lake_polygons	figshare	doi:10.6084/m9.figshare.5686987.v2	https://doi.org/10.6084/m9.figshare.5686987.v2	https://doi.org/10.5281/zenodo.1181754
Rondaxe	Data harmonization	Rondaxe_geographic	ADK_lake_data_code/data/lake_polygons	figshare	doi:10.6084/m9.figshare.5686987.v2	https://doi.org/10.6084/m9.figshare.5686987.v2	https://doi.org/10.5281/zenodo.1181754
Sagamore	Data harmonization	Sagamore_geographic	ADK_lake_data_code/data/lake_polygons	figshare	doi:10.6084/m9.figshare.5686987.v2	https://doi.org/10.6084/m9.figshare.5686987.v2	https://doi.org/10.5281/zenodo.1181754
South	Data harmonization	South_geographic	ADK_lake_data_code/data/lake_polygons	figshare	doi:10.6084/m9.figshare.5686987.v2	https://doi.org/10.6084/m9.figshare.5686987.v2	https://doi.org/10.5281/zenodo.1181754
Squash	Data harmonization	Squash_geographic	ADK_lake_data_code/data/lake_polygons	figshare	doi:10.6084/m9.figshare.5686987.v2	https://doi.org/10.6084/m9.figshare.5686987.v2	https://doi.org/10.5281/zenodo.1181754
Squaw	Data harmonization	Squaw_geographic	ADK_lake_data_code/data/lake_polygons	figshare	doi:10.6084/m9.figshare.5686987.v2	https://doi.org/10.6084/m9.figshare.5686987.v2	https://doi.org/10.5281/zenodo.1181754
West	Data harmonization	West_geographic	ADK_lake_data_code/data/lake_polygons	figshare	doi:10.6084/m9.figshare.5686987.v2	https://doi.org/10.6084/m9.figshare.5686987.v2	https://doi.org/10.5281/zenodo.1181754
Willis	Data harmonization	Willis_geographic	ADK_lake_data_code/data/lake_polygons	figshare	doi:10.6084/m9.figshare.5686987.v2	https://doi.org/10.6084/m9.figshare.5686987.v2	https://doi.org/10.5281/zenodo.1181754
Willys	Data harmonization	Willys_geographic	ADK_lake_data_code/data/lake_polygons	figshare	doi:10.6084/m9.figshare.5686987.v2	https://doi.org/10.6084/m9.figshare.5686987.v2	https://doi.org/10.5281/zenodo.1181754
Windfall	Data harmonization	Windfall_geographic	ADK_lake_data_code/data/lake_polygons	figshare	doi:10.6084/m9.figshare.5686987.v2	https://doi.org/10.6084/m9.figshare.5686987.v2	https://doi.org/10.5281/zenodo.1181754
NHD	Data harmonization	NHD_geographic	ADK_lake_data_code/data/lake_polygons	figshare	doi:10.6084/m9.figshare.5686987.v2	https://doi.org/10.6084/m9.figshare.5686987.v2	https://doi.org/10.5281/zenodo.1181754
