# Supplementary material for: Long-term dataset on aquatic responses to concurrent climate change and recovery from acidification
Source: Sci Data. 2018 Apr 10;5:180059. doi: 10.1038/sdata.2018.59 (PMC5892373; doi:10.1038/sdata.2018.59)
Supplement: Supplementary file 1 [file sdata201859-isa1.zip › a_assay_physical.txt]

Sample Name	Protocol REF	Assay Name	Raw Data File	Comment[Data Repository]	Comment[Data Record Accession]	Comment[Data Record URI]	Comment[also available from]
Big Moose	Physical characteristics (AEAP)	Big Moose_characteristics	ADK_lake_data_code/data/lake_characteristics.csv	figshare	doi:10.6084/m9.figshare.5686987.v2	https://doi.org/10.6084/m9.figshare.5686987.v2	https://doi.org/10.5281/zenodo.1181754
Brooktrout	Physical characteristics (AEAP)	Brooktrout_characteristics	ADK_lake_data_code/data/lake_characteristics.csv	figshare	doi:10.6084/m9.figshare.5686987.v2	https://doi.org/10.6084/m9.figshare.5686987.v2	https://doi.org/10.5281/zenodo.1181754
Carry	Physical characteristics (AEAP)	Carry_characteristics	ADK_lake_data_code/data/lake_characteristics.csv	figshare	doi:10.6084/m9.figshare.5686987.v2	https://doi.org/10.6084/m9.figshare.5686987.v2	https://doi.org/10.5281/zenodo.1181754
Cascade	Physical characteristics (AEAP)	Cascade_characteristics	ADK_lake_data_code/data/lake_characteristics.csv	figshare	doi:10.6084/m9.figshare.5686987.v2	https://doi.org/10.6084/m9.figshare.5686987.v2	https://doi.org/10.5281/zenodo.1181754
Constable	Physical characteristics (AEAP)	Constable_characteristics	ADK_lake_data_code/data/lake_characteristics.csv	figshare	doi:10.6084/m9.figshare.5686987.v2	https://doi.org/10.6084/m9.figshare.5686987.v2	https://doi.org/10.5281/zenodo.1181754
Dart	Physical characteristics (AEAP)	Dart_characteristics	ADK_lake_data_code/data/lake_characteristics.csv	figshare	doi:10.6084/m9.figshare.5686987.v2	https://doi.org/10.6084/m9.figshare.5686987.v2	https://doi.org/10.5281/zenodo.1181754
G	Physical characteristics (AEAP)	G_characteristics	ADK_lake_data_code/data/lake_characteristics.csv	figshare	doi:10.6084/m9.figshare.5686987.v2	https://doi.org/10.6084/m9.figshare.5686987.v2	https://doi.org/10.5281/zenodo.1181754
Grass	Physical characteristics (AEAP)	Grass_characteristics	ADK_lake_data_code/data/lake_characteristics.csv	figshare	doi:10.6084/m9.figshare.5686987.v2	https://doi.org/10.6084/m9.figshare.5686987.v2	https://doi.org/10.5281/zenodo.1181754
Indian	Physical characteristics (AEAP)	Indian_characteristics	ADK_lake_data_code/data/lake_characteristics.csv	figshare	doi:10.6084/m9.figshare.5686987.v2	https://doi.org/10.6084/m9.figshare.5686987.v2	https://doi.org/10.5281/zenodo.1181754
Jockeybush	Physical characteristics (AEAP)	Jockeybush_characteristics	ADK_lake_data_code/data/lake_characteristics.csv	figshare	doi:10.6084/m9.figshare.5686987.v2	https://doi.org/10.6084/m9.figshare.5686987.v2	https://doi.org/10.5281/zenodo.1181754
Limekiln	Physical characteristics (AEAP)	Limekiln_characteristics	ADK_lake_data_code/data/lake_characteristics.csv	figshare	doi:10.6084/m9.figshare.5686987.v2	https://doi.org/10.6084/m9.figshare.5686987.v2	https://doi.org/10.5281/zenodo.1181754
Long	Physical characteristics (AEAP)	Long_characteristics	ADK_lake_data_code/data/lake_characteristics.csv	figshare	doi:10.6084/m9.figshare.5686987.v2	https://doi.org/10.6084/m9.figshare.5686987.v2	https://doi.org/10.5281/zenodo.1181754
Loon Hollow	Physical characteristics (AEAP)	Loon Hollow_characteristics	ADK_lake_data_code/data/lake_characteristics.csv	figshare	doi:10.6084/m9.figshare.5686987.v2	https://doi.org/10.6084/m9.figshare.5686987.v2	https://doi.org/10.5281/zenodo.1181754
Middle Branch	Physical characteristics (AEAP)	Middle Branch_characteristics	ADK_lake_data_code/data/lake_characteristics.csv	figshare	doi:10.6084/m9.figshare.5686987.v2	https://doi.org/10.6084/m9.figshare.5686987.v2	https://doi.org/10.5281/zenodo.1181754
Middle Settlement	Physical characteristics (AEAP)	Middle Settlement_characteristics	ADK_lake_data_code/data/lake_characteristics.csv	figshare	doi:10.6084/m9.figshare.5686987.v2	https://doi.org/10.6084/m9.figshare.5686987.v2	https://doi.org/10.5281/zenodo.1181754
Moss	Physical characteristics (AEAP)	Moss_characteristics	ADK_lake_data_code/data/lake_characteristics.csv	figshare	doi:10.6084/m9.figshare.5686987.v2	https://doi.org/10.6084/m9.figshare.5686987.v2	https://doi.org/10.5281/zenodo.1181754
North	Physical characteristics (AEAP)	North_characteristics	ADK_lake_data_code/data/lake_characteristics.csv	figshare	doi:10.6084/m9.figshare.5686987.v2	https://doi.org/10.6084/m9.figshare.5686987.v2	https://doi.org/10.5281/zenodo.1181754
Queer	Physical characteristics (AEAP)	Queer_characteristics	ADK_lake_data_code/data/lake_characteristics.csv	figshare	doi:10.6084/m9.figshare.5686987.v2	https://doi.org/10.6084/m9.figshare.5686987.v2	https://doi.org/10.5281/zenodo.1181754
Raquette	Physical characteristics (AEAP)	Raquette_characteristics	ADK_lake_data_code/data/lake_characteristics.csv	figshare	doi:10.6084/m9.figshare.5686987.v2	https://doi.org/10.6084/m9.figshare.5686987.v2	https://doi.org/10.5281/zenodo.1181754
Rondaxe	Physical characteristics (AEAP)	Rondaxe_characteristics	ADK_lake_data_code/data/lake_characteristics.csv	figshare	doi:10.6084/m9.figshare.5686987.v2	https://doi.org/10.6084/m9.figshare.5686987.v2	https://doi.org/10.5281/zenodo.1181754
Sagamore	Physical characteristics (AEAP)	Sagamore_characteristics	ADK_lake_data_code/data/lake_characteristics.csv	figshare	doi:10.6084/m9.figshare.5686987.v2	https://doi.org/10.6084/m9.figshare.5686987.v2	https://doi.org/10.5281/zenodo.1181754
South	Physical characteristics (AEAP)	South_characteristics	ADK_lake_data_code/data/lake_characteristics.csv	figshare	doi:10.6084/m9.figshare.5686987.v2	https://doi.org/10.6084/m9.figshare.5686987.v2	https://doi.org/10.5281/zenodo.1181754
Squash	Physical characteristics (AEAP)	Squash_characteristics	ADK_lake_data_code/data/lake_characteristics.csv	figshare	doi:10.6084/m9.figshare.5686987.v2	https://doi.org/10.6084/m9.figshare.5686987.v2	https://doi.org/10.5281/zenodo.1181754
Squaw	Physical characteristics (AEAP)	Squaw_characteristics	ADK_lake_data_code/data/lake_characteristics.csv	figshare	doi:10.6084/m9.figshare.5686987.v2	https://doi.org/10.6084/m9.figshare.5686987.v2	https://doi.org/10.5281/zenodo.1181754
West	Physical characteristics (AEAP)	West_characteristics	ADK_lake_data_code/data/lake_characteristics.csv	figshare	doi:10.6084/m9.figshare.5686987.v2	https://doi.org/10.6084/m9.figshare.5686987.v2	https://doi.org/10.5281/zenodo.1181754
Willis	Physical characteristics (AEAP)	Willis_characteristics	ADK_lake_data_code/data/lake_characteristics.csv	figshare	doi:10.6084/m9.figshare.5686987.v2	https://doi.org/10.6084/m9.figshare.5686987.v2	https://doi.org/10.5281/zenodo.1181754
Willys	Physical characteristics (AEAP)	Willys_characteristics	ADK_lake_data_code/data/lake_characteristics.csv	figshare	doi:10.6084/m9.figshare.5686987.v2	https://doi.org/10.6084/m9.figshare.5686987.v2	https://doi.org/10.5281/zenodo.1181754
Windfall	Physical characteristics (AEAP)	Windfall_characteristics	ADK_lake_data_code/data/lake_characteristics.csv	figshare	doi:10.6084/m9.figshare.5686987.v2	https://doi.org/10.6084/m9.figshare.5686987.v2	https://doi.org/10.5281/zenodo.1181754
Big Moose	Physical characteristics (AEAP)	Big Moose_temp_do	ADK_lake_data_code/data/temp_do_profiles.csv	figshare	doi:10.6084/m9.figshare.5686987.v2	https://doi.org/10.6084/m9.figshare.5686987.v2	https://doi.org/10.5281/zenodo.1181754
Brooktrout	Physical characteristics (AEAP)	Brooktrout_temp_do	ADK_lake_data_code/data/temp_do_profiles.csv	figshare	doi:10.6084/m9.figshare.5686987.v2	https://doi.org/10.6084/m9.figshare.5686987.v2	https://doi.org/10.5281/zenodo.1181754
Carry	Physical characteristics (AEAP)	Carry_temp_do	ADK_lake_data_code/data/temp_do_profiles.csv	figshare	doi:10.6084/m9.figshare.5686987.v2	https://doi.org/10.6084/m9.figshare.5686987.v2	https://doi.org/10.5281/zenodo.1181754
Cascade	Physical characteristics (AEAP)	Cascade_temp_do	ADK_lake_data_code/data/temp_do_profiles.csv	figshare	doi:10.6084/m9.figshare.5686987.v2	https://doi.org/10.6084/m9.figshare.5686987.v2	https://doi.org/10.5281/zenodo.1181754
Constable	Physical characteristics (AEAP)	Constable_temp_do	ADK_lake_data_code/data/temp_do_profiles.csv	figshare	doi:10.6084/m9.figshare.5686987.v2	https://doi.org/10.6084/m9.figshare.5686987.v2	https://doi.org/10.5281/zenodo.1181754
Dart	Physical characteristics (AEAP)	Dart_temp_do	ADK_lake_data_code/data/temp_do_profiles.csv	figshare	doi:10.6084/m9.figshare.5686987.v2	https://doi.org/10.6084/m9.figshare.5686987.v2	https://doi.org/10.5281/zenodo.1181754
G	Physical characteristics (AEAP)	G_temp_do	ADK_lake_data_code/data/temp_do_profiles.csv	figshare	doi:10.6084/m9.figshare.5686987.v2	https://doi.org/10.6084/m9.figshare.5686987.v2	https://doi.org/10.5281/zenodo.1181754
Grass	Physical characteristics (AEAP)	Grass_temp_do	ADK_lake_data_code/data/temp_do_profiles.csv	figshare	doi:10.6084/m9.figshare.5686987.v2	https://doi.org/10.6084/m9.figshare.5686987.v2	https://doi.org/10.5281/zenodo.1181754
Indian	Physical characteristics (AEAP)	Indian_temp_do	ADK_lake_data_code/data/temp_do_profiles.csv	figshare	doi:10.6084/m9.figshare.5686987.v2	https://doi.org/10.6084/m9.figshare.5686987.v2	https://doi.org/10.5281/zenodo.1181754
Jockeybush	Physical characteristics (AEAP)	Jockeybush_temp_do	ADK_lake_data_code/data/temp_do_profiles.csv	figshare	doi:10.6084/m9.figshare.5686987.v2	https://doi.org/10.6084/m9.figshare.5686987.v2	https://doi.org/10.5281/zenodo.1181754
Limekiln	Physical characteristics (AEAP)	Limekiln_temp_do	ADK_lake_data_code/data/temp_do_profiles.csv	figshare	doi:10.6084/m9.figshare.5686987.v2	https://doi.org/10.6084/m9.figshare.5686987.v2	https://doi.org/10.5281/zenodo.1181754
Long	Physical characteristics (AEAP)	Long_temp_do	ADK_lake_data_code/data/temp_do_profiles.csv	figshare	doi:10.6084/m9.figshare.5686987.v2	https://doi.org/10.6084/m9.figshare.5686987.v2	https://doi.org/10.5281/zenodo.1181754
Loon Hollow	Physical characteristics (AEAP)	Loon Hollow_temp_do	ADK_lake_data_code/data/temp_do_profiles.csv	figshare	doi:10.6084/m9.figshare.5686987.v2	https://doi.org/10.6084/m9.figshare.5686987.v2	https://doi.org/10.5281/zenodo.1181754
Middle Branch	Physical characteristics (AEAP)	Middle Branch_temp_do	ADK_lake_data_code/data/temp_do_profiles.csv	figshare	doi:10.6084/m9.figshare.5686987.v2	https://doi.org/10.6084/m9.figshare.5686987.v2	https://doi.org/10.5281/zenodo.1181754
Middle Settlement	Physical characteristics (AEAP)	Middle Settlement_temp_do	ADK_lake_data_code/data/temp_do_profiles.csv	figshare	doi:10.6084/m9.figshare.5686987.v2	https://doi.org/10.6084/m9.figshare.5686987.v2	https://doi.org/10.5281/zenodo.1181754
Moss	Physical characteristics (AEAP)	Moss_temp_do	ADK_lake_data_code/data/temp_do_profiles.csv	figshare	doi:10.6084/m9.figshare.5686987.v2	https://doi.org/10.6084/m9.figshare.5686987.v2	https://doi.org/10.5281/zenodo.1181754
North	Physical characteristics (AEAP)	North_temp_do	ADK_lake_data_code/data/temp_do_profiles.csv	figshare	doi:10.6084/m9.figshare.5686987.v2	https://doi.org/10.6084/m9.figshare.5686987.v2	https://doi.org/10.5281/zenodo.1181754
Queer	Physical characteristics (AEAP)	Queer_temp_do	ADK_lake_data_code/data/temp_do_profiles.csv	figshare	doi:10.6084/m9.figshare.5686987.v2	https://doi.org/10.6084/m9.figshare.5686987.v2	https://doi.org/10.5281/zenodo.1181754
Raquette	Physical characteristics (AEAP)	Raquette_temp_do	ADK_lake_data_code/data/temp_do_profiles.csv	figshare	doi:10.6084/m9.figshare.5686987.v2	https://doi.org/10.6084/m9.figshare.5686987.v2	https://doi.org/10.5281/zenodo.1181754
Rondaxe	Physical characteristics (AEAP)	Rondaxe_temp_do	ADK_lake_data_code/data/temp_do_profiles.csv	figshare	doi:10.6084/m9.figshare.5686987.v2	https://doi.org/10.6084/m9.figshare.5686987.v2	https://doi.org/10.5281/zenodo.1181754
Sagamore	Physical characteristics (AEAP)	Sagamore_temp_do	ADK_lake_data_code/data/temp_do_profiles.csv	figshare	doi:10.6084/m9.figshare.5686987.v2	https://doi.org/10.6084/m9.figshare.5686987.v2	https://doi.org/10.5281/zenodo.1181754
South	Physical characteristics (AEAP)	South_temp_do	ADK_lake_data_code/data/temp_do_profiles.csv	figshare	doi:10.6084/m9.figshare.5686987.v2	https://doi.org/10.6084/m9.figshare.5686987.v2	https://doi.org/10.5281/zenodo.1181754
Squash	Physical characteristics (AEAP)	Squash_temp_do	ADK_lake_data_code/data/temp_do_profiles.csv	figshare	doi:10.6084/m9.figshare.5686987.v2	https://doi.org/10.6084/m9.figshare.5686987.v2	https://doi.org/10.5281/zenodo.1181754
Squaw	Physical characteristics (AEAP)	Squaw_temp_do	ADK_lake_data_code/data/temp_do_profiles.csv	figshare	doi:10.6084/m9.figshare.5686987.v2	https://doi.org/10.6084/m9.figshare.5686987.v2	https://doi.org/10.5281/zenodo.1181754
West	Physical characteristics (AEAP)	West_temp_do	ADK_lake_data_code/data/temp_do_profiles.csv	figshare	doi:10.6084/m9.figshare.5686987.v2	https://doi.org/10.6084/m9.figshare.5686987.v2	https://doi.org/10.5281/zenodo.1181754
Willis	Physical characteristics (AEAP)	Willis_temp_do	ADK_lake_data_code/data/temp_do_profiles.csv	figshare	doi:10.6084/m9.figshare.5686987.v2	https://doi.org/10.6084/m9.figshare.5686987.v2	https://doi.org/10.5281/zenodo.1181754
Willys	Physical characteristics (AEAP)	Willys_temp_do	ADK_lake_data_code/data/temp_do_profiles.csv	figshare	doi:10.6084/m9.figshare.5686987.v2	https://doi.org/10.6084/m9.figshare.5686987.v2	https://doi.org/10.5281/zenodo.1181754
Windfall	Physical characteristics (AEAP)	Windfall_temp_do	ADK_lake_data_code/data/temp_do_profiles.csv	figshare	doi:10.6084/m9.figshare.5686987.v2	https://doi.org/10.6084/m9.figshare.5686987.v2	https://doi.org/10.5281/zenodo.1181754
Big Moose	Physical characteristics (AEAP)	Big Moose_secchi	ADK_lake_data_code/data/secchi.csv	figshare	doi:10.6084/m9.figshare.5686987.v2	https://doi.org/10.6084/m9.figshare.5686987.v2	https://doi.org/10.5281/zenodo.1181754
Brooktrout	Physical characteristics (AEAP)	Brooktrout_secchi	ADK_lake_data_code/data/secchi.csv	figshare	doi:10.6084/m9.figshare.5686987.v2	https://doi.org/10.6084/m9.figshare.5686987.v2	https://doi.org/10.5281/zenodo.1181754
Carry	Physical characteristics (AEAP)	Carry_secchi	ADK_lake_data_code/data/secchi.csv	figshare	doi:10.6084/m9.figshare.5686987.v2	https://doi.org/10.6084/m9.figshare.5686987.v2	https://doi.org/10.5281/zenodo.1181754
Cascade	Physical characteristics (AEAP)	Cascade_secchi	ADK_lake_data_code/data/secchi.csv	figshare	doi:10.6084/m9.figshare.5686987.v2	https://doi.org/10.6084/m9.figshare.5686987.v2	https://doi.org/10.5281/zenodo.1181754
Constable	Physical characteristics (AEAP)	Constable_secchi	ADK_lake_data_code/data/secchi.csv	figshare	doi:10.6084/m9.figshare.5686987.v2	https://doi.org/10.6084/m9.figshare.5686987.v2	https://doi.org/10.5281/zenodo.1181754
Dart	Physical characteristics (AEAP)	Dart_secchi	ADK_lake_data_code/data/secchi.csv	figshare	doi:10.6084/m9.figshare.5686987.v2	https://doi.org/10.6084/m9.figshare.5686987.v2	https://doi.org/10.5281/zenodo.1181754
G	Physical characteristics (AEAP)	G_secchi	ADK_lake_data_code/data/secchi.csv	figshare	doi:10.6084/m9.figshare.5686987.v2	https://doi.org/10.6084/m9.figshare.5686987.v2	https://doi.org/10.5281/zenodo.1181754
Grass	Physical characteristics (AEAP)	Grass_secchi	ADK_lake_data_code/data/secchi.csv	figshare	doi:10.6084/m9.figshare.5686987.v2	https://doi.org/10.6084/m9.figshare.5686987.v2	https://doi.org/10.5281/zenodo.1181754
Indian	Physical characteristics (AEAP)	Indian_secchi	ADK_lake_data_code/data/secchi.csv	figshare	doi:10.6084/m9.figshare.5686987.v2	https://doi.org/10.6084/m9.figshare.5686987.v2	https://doi.org/10.5281/zenodo.1181754
Jockeybush	Physical characteristics (AEAP)	Jockeybush_secchi	ADK_lake_data_code/data/secchi.csv	figshare	doi:10.6084/m9.figshare.5686987.v2	https://doi.org/10.6084/m9.figshare.5686987.v2	https://doi.org/10.5281/zenodo.1181754
Limekiln	Physical characteristics (AEAP)	Limekiln_secchi	ADK_lake_data_code/data/secchi.csv	figshare	doi:10.6084/m9.figshare.5686987.v2	https://doi.org/10.6084/m9.figshare.5686987.v2	https://doi.org/10.5281/zenodo.1181754
Long	Physical characteristics (AEAP)	Long_secchi	ADK_lake_data_code/data/secchi.csv	figshare	doi:10.6084/m9.figshare.5686987.v2	https://doi.org/10.6084/m9.figshare.5686987.v2	https://doi.org/10.5281/zenodo.1181754
Loon Hollow	Physical characteristics (AEAP)	Loon Hollow_secchi	ADK_lake_data_code/data/secchi.csv	figshare	doi:10.6084/m9.figshare.5686987.v2	https://doi.org/10.6084/m9.figshare.5686987.v2	https://doi.org/10.5281/zenodo.1181754
Middle Branch	Physical characteristics (AEAP)	Middle Branch_secchi	ADK_lake_data_code/data/secchi.csv	figshare	doi:10.6084/m9.figshare.5686987.v2	https://doi.org/10.6084/m9.figshare.5686987.v2	https://doi.org/10.5281/zenodo.1181754
Middle Settlement	Physical characteristics (AEAP)	Middle Settlement_secchi	ADK_lake_data_code/data/secchi.csv	figshare	doi:10.6084/m9.figshare.5686987.v2	https://doi.org/10.6084/m9.figshare.5686987.v2	https://doi.org/10.5281/zenodo.1181754
Moss	Physical characteristics (AEAP)	Moss_secchi	ADK_lake_data_code/data/secchi.csv	figshare	doi:10.6084/m9.figshare.5686987.v2	https://doi.org/10.6084/m9.figshare.5686987.v2	https://doi.org/10.5281/zenodo.1181754
North	Physical characteristics (AEAP)	North_secchi	ADK_lake_data_code/data/secchi.csv	figshare	doi:10.6084/m9.figshare.5686987.v2	https://doi.org/10.6084/m9.figshare.5686987.v2	https://doi.org/10.5281/zenodo.1181754
Queer	Physical characteristics (AEAP)	Queer_secchi	ADK_lake_data_code/data/secchi.csv	figshare	doi:10.6084/m9.figshare.5686987.v2	https://doi.org/10.6084/m9.figshare.5686987.v2	https://doi.org/10.5281/zenodo.1181754
Raquette	Physical characteristics (AEAP)	Raquette_secchi	ADK_lake_data_code/data/secchi.csv	figshare	doi:10.6084/m9.figshare.5686987.v2	https://doi.org/10.6084/m9.figshare.5686987.v2	https://doi.org/10.5281/zenodo.1181754
Rondaxe	Physical characteristics (AEAP)	Rondaxe_secchi	ADK_lake_data_code/data/secchi.csv	figshare	doi:10.6084/m9.figshare.5686987.v2	https://doi.org/10.6084/m9.figshare.5686987.v2	https://doi.org/10.5281/zenodo.1181754
Sagamore	Physical characteristics (AEAP)	Sagamore_secchi	ADK_lake_data_code/data/secchi.csv	figshare	doi:10.6084/m9.figshare.5686987.v2	https://doi.org/10.6084/m9.figshare.5686987.v2	https://doi.org/10.5281/zenodo.1181754
South	Physical characteristics (AEAP)	South_secchi	ADK_lake_data_code/data/secchi.csv	figshare	doi:10.6084/m9.figshare.5686987.v2	https://doi.org/10.6084/m9.figshare.5686987.v2	https://doi.org/10.5281/zenodo.1181754
Squash	Physical characteristics (AEAP)	Squash_secchi	ADK_lake_data_code/data/secchi.csv	figshare	doi:10.6084/m9.figshare.5686987.v2	https://doi.org/10.6084/m9.figshare.5686987.v2	https://doi.org/10.5281/zenodo.1181754
Squaw	Physical characteristics (AEAP)	Squaw_secchi	ADK_lake_data_code/data/secchi.csv	figshare	doi:10.6084/m9.figshare.5686987.v2	https://doi.org/10.6084/m9.figshare.5686987.v2	https://doi.org/10.5281/zenodo.1181754
West	Physical characteristics (AEAP)	West_secchi	ADK_lake_data_code/data/secchi.csv	figshare	doi:10.6084/m9.figshare.5686987.v2	https://doi.org/10.6084/m9.figshare.5686987.v2	https://doi.org/10.5281/zenodo.1181754
Willis	Physical characteristics (AEAP)	Willis_secchi	ADK_lake_data_code/data/secchi.csv	figshare	doi:10.6084/m9.figshare.5686987.v2	https://doi.org/10.6084/m9.figshare.5686987.v2	https://doi.org/10.5281/zenodo.1181754
Willys	Physical characteristics (AEAP)	Willys_secchi	ADK_lake_data_code/data/secchi.csv	figshare	doi:10.6084/m9.figshare.5686987.v2	https://doi.org/10.6084/m9.figshare.5686987.v2	https://doi.org/10.5281/zenodo.1181754
Windfall	Physical characteristics (AEAP)	Windfall_secchi	ADK_lake_data_code/data/secchi.csv	figshare	doi:10.6084/m9.figshare.5686987.v2	https://doi.org/10.6084/m9.figshare.5686987.v2	https://doi.org/10.5281/zenodo.1181754
