# Supplementary material for: Long-term dataset on aquatic responses to concurrent climate change and recovery from acidification
Source: Sci Data. 2018 Apr 10;5:180059. doi: 10.1038/sdata.2018.59 (PMC5892373; doi:10.1038/sdata.2018.59)
Supplement: Supplementary file 1 [file sdata201859-isa1.zip › a_assay_water_chemistry.txt]

Sample Name	Protocol REF	Assay Name	Raw Data File	Comment[Data Repository]	Comment[Data Record Accession]	Comment[Data Record URI]	Comment[also available from]
Big Moose	Water chemistry (ALTM)	Big Moose_waterchem	ADK_lake_data_code/data/waterchem.csv	figshare	doi:10.6084/m9.figshare.5686987.v2	https://doi.org/10.6084/m9.figshare.5686987.v2	https://doi.org/10.5281/zenodo.1181754
Brooktrout	Water chemistry (ALTM)	Brooktrout_waterchem	ADK_lake_data_code/data/waterchem.csv	figshare	doi:10.6084/m9.figshare.5686987.v2	https://doi.org/10.6084/m9.figshare.5686987.v2	https://doi.org/10.5281/zenodo.1181754
Carry	Water chemistry (ALTM)	Carry_waterchem	ADK_lake_data_code/data/waterchem.csv	figshare	doi:10.6084/m9.figshare.5686987.v2	https://doi.org/10.6084/m9.figshare.5686987.v2	https://doi.org/10.5281/zenodo.1181754
Cascade	Water chemistry (ALTM)	Cascade_waterchem	ADK_lake_data_code/data/waterchem.csv	figshare	doi:10.6084/m9.figshare.5686987.v2	https://doi.org/10.6084/m9.figshare.5686987.v2	https://doi.org/10.5281/zenodo.1181754
Constable	Water chemistry (ALTM)	Constable_waterchem	ADK_lake_data_code/data/waterchem.csv	figshare	doi:10.6084/m9.figshare.5686987.v2	https://doi.org/10.6084/m9.figshare.5686987.v2	https://doi.org/10.5281/zenodo.1181754
Dart	Water chemistry (ALTM)	Dart_waterchem	ADK_lake_data_code/data/waterchem.csv	figshare	doi:10.6084/m9.figshare.5686987.v2	https://doi.org/10.6084/m9.figshare.5686987.v2	https://doi.org/10.5281/zenodo.1181754
G	Water chemistry (ALTM)	G_waterchem	ADK_lake_data_code/data/waterchem.csv	figshare	doi:10.6084/m9.figshare.5686987.v2	https://doi.org/10.6084/m9.figshare.5686987.v2	https://doi.org/10.5281/zenodo.1181754
Grass	Water chemistry (ALTM)	Grass_waterchem	ADK_lake_data_code/data/waterchem.csv	figshare	doi:10.6084/m9.figshare.5686987.v2	https://doi.org/10.6084/m9.figshare.5686987.v2	https://doi.org/10.5281/zenodo.1181754
Indian	Water chemistry (ALTM)	Indian_waterchem	ADK_lake_data_code/data/waterchem.csv	figshare	doi:10.6084/m9.figshare.5686987.v2	https://doi.org/10.6084/m9.figshare.5686987.v2	https://doi.org/10.5281/zenodo.1181754
Jockeybush	Water chemistry (ALTM)	Jockeybush_waterchem	ADK_lake_data_code/data/waterchem.csv	figshare	doi:10.6084/m9.figshare.5686987.v2	https://doi.org/10.6084/m9.figshare.5686987.v2	https://doi.org/10.5281/zenodo.1181754
Limekiln	Water chemistry (ALTM)	Limekiln_waterchem	ADK_lake_data_code/data/waterchem.csv	figshare	doi:10.6084/m9.figshare.5686987.v2	https://doi.org/10.6084/m9.figshare.5686987.v2	https://doi.org/10.5281/zenodo.1181754
Long	Water chemistry (ALTM)	Long_waterchem	ADK_lake_data_code/data/waterchem.csv	figshare	doi:10.6084/m9.figshare.5686987.v2	https://doi.org/10.6084/m9.figshare.5686987.v2	https://doi.org/10.5281/zenodo.1181754
Loon Hollow	Water chemistry (ALTM)	Loon Hollow_waterchem	ADK_lake_data_code/data/waterchem.csv	figshare	doi:10.6084/m9.figshare.5686987.v2	https://doi.org/10.6084/m9.figshare.5686987.v2	https://doi.org/10.5281/zenodo.1181754
Middle Branch	Water chemistry (ALTM)	Middle Branch_waterchem	ADK_lake_data_code/data/waterchem.csv	figshare	doi:10.6084/m9.figshare.5686987.v2	https://doi.org/10.6084/m9.figshare.5686987.v2	https://doi.org/10.5281/zenodo.1181754
Middle Settlement	Water chemistry (ALTM)	Middle Settlement_waterchem	ADK_lake_data_code/data/waterchem.csv	figshare	doi:10.6084/m9.figshare.5686987.v2	https://doi.org/10.6084/m9.figshare.5686987.v2	https://doi.org/10.5281/zenodo.1181754
Moss	Water chemistry (ALTM)	Moss_waterchem	ADK_lake_data_code/data/waterchem.csv	figshare	doi:10.6084/m9.figshare.5686987.v2	https://doi.org/10.6084/m9.figshare.5686987.v2	https://doi.org/10.5281/zenodo.1181754
North	Water chemistry (ALTM)	North_waterchem	ADK_lake_data_code/data/waterchem.csv	figshare	doi:10.6084/m9.figshare.5686987.v2	https://doi.org/10.6084/m9.figshare.5686987.v2	https://doi.org/10.5281/zenodo.1181754
Queer	Water chemistry (ALTM)	Queer_waterchem	ADK_lake_data_code/data/waterchem.csv	figshare	doi:10.6084/m9.figshare.5686987.v2	https://doi.org/10.6084/m9.figshare.5686987.v2	https://doi.org/10.5281/zenodo.1181754
Raquette	Water chemistry (ALTM)	Raquette_waterchem	ADK_lake_data_code/data/waterchem.csv	figshare	doi:10.6084/m9.figshare.5686987.v2	https://doi.org/10.6084/m9.figshare.5686987.v2	https://doi.org/10.5281/zenodo.1181754
Rondaxe	Water chemistry (ALTM)	Rondaxe_waterchem	ADK_lake_data_code/data/waterchem.csv	figshare	doi:10.6084/m9.figshare.5686987.v2	https://doi.org/10.6084/m9.figshare.5686987.v2	https://doi.org/10.5281/zenodo.1181754
Sagamore	Water chemistry (ALTM)	Sagamore_waterchem	ADK_lake_data_code/data/waterchem.csv	figshare	doi:10.6084/m9.figshare.5686987.v2	https://doi.org/10.6084/m9.figshare.5686987.v2	https://doi.org/10.5281/zenodo.1181754
South	Water chemistry (ALTM)	South_waterchem	ADK_lake_data_code/data/waterchem.csv	figshare	doi:10.6084/m9.figshare.5686987.v2	https://doi.org/10.6084/m9.figshare.5686987.v2	https://doi.org/10.5281/zenodo.1181754
Squash	Water chemistry (ALTM)	Squash_waterchem	ADK_lake_data_code/data/waterchem.csv	figshare	doi:10.6084/m9.figshare.5686987.v2	https://doi.org/10.6084/m9.figshare.5686987.v2	https://doi.org/10.5281/zenodo.1181754
Squaw	Water chemistry (ALTM)	Squaw_waterchem	ADK_lake_data_code/data/waterchem.csv	figshare	doi:10.6084/m9.figshare.5686987.v2	https://doi.org/10.6084/m9.figshare.5686987.v2	https://doi.org/10.5281/zenodo.1181754
West	Water chemistry (ALTM)	West_waterchem	ADK_lake_data_code/data/waterchem.csv	figshare	doi:10.6084/m9.figshare.5686987.v2	https://doi.org/10.6084/m9.figshare.5686987.v2	https://doi.org/10.5281/zenodo.1181754
Willis	Water chemistry (ALTM)	Willis_waterchem	ADK_lake_data_code/data/waterchem.csv	figshare	doi:10.6084/m9.figshare.5686987.v2	https://doi.org/10.6084/m9.figshare.5686987.v2	https://doi.org/10.5281/zenodo.1181754
Willys	Water chemistry (ALTM)	Willys_waterchem	ADK_lake_data_code/data/waterchem.csv	figshare	doi:10.6084/m9.figshare.5686987.v2	https://doi.org/10.6084/m9.figshare.5686987.v2	https://doi.org/10.5281/zenodo.1181754
Windfall	Water chemistry (ALTM)	Windfall_waterchem	ADK_lake_data_code/data/waterchem.csv	figshare	doi:10.6084/m9.figshare.5686987.v2	https://doi.org/10.6084/m9.figshare.5686987.v2	https://doi.org/10.5281/zenodo.1181754
Big Moose	Chlorophyll and nutrient concentrations (AEAP)	Big Moose_nutrients	ADK_lake_data_code/data/nutrients.csv	figshare	doi:10.6084/m9.figshare.5686987.v2	https://doi.org/10.6084/m9.figshare.5686987.v2	https://doi.org/10.5281/zenodo.1181754
Brooktrout	Chlorophyll and nutrient concentrations (AEAP)	Brooktrout_nutrients	ADK_lake_data_code/data/nutrients.csv	figshare	doi:10.6084/m9.figshare.5686987.v2	https://doi.org/10.6084/m9.figshare.5686987.v2	https://doi.org/10.5281/zenodo.1181754
Carry	Chlorophyll and nutrient concentrations (AEAP)	Carry_nutrients	ADK_lake_data_code/data/nutrients.csv	figshare	doi:10.6084/m9.figshare.5686987.v2	https://doi.org/10.6084/m9.figshare.5686987.v2	https://doi.org/10.5281/zenodo.1181754
Cascade	Chlorophyll and nutrient concentrations (AEAP)	Cascade_nutrients	ADK_lake_data_code/data/nutrients.csv	figshare	doi:10.6084/m9.figshare.5686987.v2	https://doi.org/10.6084/m9.figshare.5686987.v2	https://doi.org/10.5281/zenodo.1181754
Constable	Chlorophyll and nutrient concentrations (AEAP)	Constable_nutrients	ADK_lake_data_code/data/nutrients.csv	figshare	doi:10.6084/m9.figshare.5686987.v2	https://doi.org/10.6084/m9.figshare.5686987.v2	https://doi.org/10.5281/zenodo.1181754
Dart	Chlorophyll and nutrient concentrations (AEAP)	Dart_nutrients	ADK_lake_data_code/data/nutrients.csv	figshare	doi:10.6084/m9.figshare.5686987.v2	https://doi.org/10.6084/m9.figshare.5686987.v2	https://doi.org/10.5281/zenodo.1181754
G	Chlorophyll and nutrient concentrations (AEAP)	G_nutrients	ADK_lake_data_code/data/nutrients.csv	figshare	doi:10.6084/m9.figshare.5686987.v2	https://doi.org/10.6084/m9.figshare.5686987.v2	https://doi.org/10.5281/zenodo.1181754
Grass	Chlorophyll and nutrient concentrations (AEAP)	Grass_nutrients	ADK_lake_data_code/data/nutrients.csv	figshare	doi:10.6084/m9.figshare.5686987.v2	https://doi.org/10.6084/m9.figshare.5686987.v2	https://doi.org/10.5281/zenodo.1181754
Indian	Chlorophyll and nutrient concentrations (AEAP)	Indian_nutrients	ADK_lake_data_code/data/nutrients.csv	figshare	doi:10.6084/m9.figshare.5686987.v2	https://doi.org/10.6084/m9.figshare.5686987.v2	https://doi.org/10.5281/zenodo.1181754
Jockeybush	Chlorophyll and nutrient concentrations (AEAP)	Jockeybush_nutrients	ADK_lake_data_code/data/nutrients.csv	figshare	doi:10.6084/m9.figshare.5686987.v2	https://doi.org/10.6084/m9.figshare.5686987.v2	https://doi.org/10.5281/zenodo.1181754
Limekiln	Chlorophyll and nutrient concentrations (AEAP)	Limekiln_nutrients	ADK_lake_data_code/data/nutrients.csv	figshare	doi:10.6084/m9.figshare.5686987.v2	https://doi.org/10.6084/m9.figshare.5686987.v2	https://doi.org/10.5281/zenodo.1181754
Long	Chlorophyll and nutrient concentrations (AEAP)	Long_nutrients	ADK_lake_data_code/data/nutrients.csv	figshare	doi:10.6084/m9.figshare.5686987.v2	https://doi.org/10.6084/m9.figshare.5686987.v2	https://doi.org/10.5281/zenodo.1181754
Loon Hollow	Chlorophyll and nutrient concentrations (AEAP)	Loon Hollow_nutrients	ADK_lake_data_code/data/nutrients.csv	figshare	doi:10.6084/m9.figshare.5686987.v2	https://doi.org/10.6084/m9.figshare.5686987.v2	https://doi.org/10.5281/zenodo.1181754
Middle Branch	Chlorophyll and nutrient concentrations (AEAP)	Middle Branch_nutrients	ADK_lake_data_code/data/nutrients.csv	figshare	doi:10.6084/m9.figshare.5686987.v2	https://doi.org/10.6084/m9.figshare.5686987.v2	https://doi.org/10.5281/zenodo.1181754
Middle Settlement	Chlorophyll and nutrient concentrations (AEAP)	Middle Settlement_nutrients	ADK_lake_data_code/data/nutrients.csv	figshare	doi:10.6084/m9.figshare.5686987.v2	https://doi.org/10.6084/m9.figshare.5686987.v2	https://doi.org/10.5281/zenodo.1181754
Moss	Chlorophyll and nutrient concentrations (AEAP)	Moss_nutrients	ADK_lake_data_code/data/nutrients.csv	figshare	doi:10.6084/m9.figshare.5686987.v2	https://doi.org/10.6084/m9.figshare.5686987.v2	https://doi.org/10.5281/zenodo.1181754
North	Chlorophyll and nutrient concentrations (AEAP)	North_nutrients	ADK_lake_data_code/data/nutrients.csv	figshare	doi:10.6084/m9.figshare.5686987.v2	https://doi.org/10.6084/m9.figshare.5686987.v2	https://doi.org/10.5281/zenodo.1181754
Queer	Chlorophyll and nutrient concentrations (AEAP)	Queer_nutrients	ADK_lake_data_code/data/nutrients.csv	figshare	doi:10.6084/m9.figshare.5686987.v2	https://doi.org/10.6084/m9.figshare.5686987.v2	https://doi.org/10.5281/zenodo.1181754
Raquette	Chlorophyll and nutrient concentrations (AEAP)	Raquette_nutrients	ADK_lake_data_code/data/nutrients.csv	figshare	doi:10.6084/m9.figshare.5686987.v2	https://doi.org/10.6084/m9.figshare.5686987.v2	https://doi.org/10.5281/zenodo.1181754
Rondaxe	Chlorophyll and nutrient concentrations (AEAP)	Rondaxe_nutrients	ADK_lake_data_code/data/nutrients.csv	figshare	doi:10.6084/m9.figshare.5686987.v2	https://doi.org/10.6084/m9.figshare.5686987.v2	https://doi.org/10.5281/zenodo.1181754
Sagamore	Chlorophyll and nutrient concentrations (AEAP)	Sagamore_nutrients	ADK_lake_data_code/data/nutrients.csv	figshare	doi:10.6084/m9.figshare.5686987.v2	https://doi.org/10.6084/m9.figshare.5686987.v2	https://doi.org/10.5281/zenodo.1181754
South	Chlorophyll and nutrient concentrations (AEAP)	South_nutrients	ADK_lake_data_code/data/nutrients.csv	figshare	doi:10.6084/m9.figshare.5686987.v2	https://doi.org/10.6084/m9.figshare.5686987.v2	https://doi.org/10.5281/zenodo.1181754
Squash	Chlorophyll and nutrient concentrations (AEAP)	Squash_nutrients	ADK_lake_data_code/data/nutrients.csv	figshare	doi:10.6084/m9.figshare.5686987.v2	https://doi.org/10.6084/m9.figshare.5686987.v2	https://doi.org/10.5281/zenodo.1181754
Squaw	Chlorophyll and nutrient concentrations (AEAP)	Squaw_nutrients	ADK_lake_data_code/data/nutrients.csv	figshare	doi:10.6084/m9.figshare.5686987.v2	https://doi.org/10.6084/m9.figshare.5686987.v2	https://doi.org/10.5281/zenodo.1181754
West	Chlorophyll and nutrient concentrations (AEAP)	West_nutrients	ADK_lake_data_code/data/nutrients.csv	figshare	doi:10.6084/m9.figshare.5686987.v2	https://doi.org/10.6084/m9.figshare.5686987.v2	https://doi.org/10.5281/zenodo.1181754
Willis	Chlorophyll and nutrient concentrations (AEAP)	Willis_nutrients	ADK_lake_data_code/data/nutrients.csv	figshare	doi:10.6084/m9.figshare.5686987.v2	https://doi.org/10.6084/m9.figshare.5686987.v2	https://doi.org/10.5281/zenodo.1181754
Willys	Chlorophyll and nutrient concentrations (AEAP)	Willys_nutrients	ADK_lake_data_code/data/nutrients.csv	figshare	doi:10.6084/m9.figshare.5686987.v2	https://doi.org/10.6084/m9.figshare.5686987.v2	https://doi.org/10.5281/zenodo.1181754
Windfall	Chlorophyll and nutrient concentrations (AEAP)	Windfall_nutrients	ADK_lake_data_code/data/nutrients.csv	figshare	doi:10.6084/m9.figshare.5686987.v2	https://doi.org/10.6084/m9.figshare.5686987.v2	https://doi.org/10.5281/zenodo.1181754
