# Supplementary material for: Long-term dataset on aquatic responses to concurrent climate change and recovery from acidification
Source: Sci Data. 2018 Apr 10;5:180059. doi: 10.1038/sdata.2018.59 (PMC5892373; doi:10.1038/sdata.2018.59)
Supplement: Supplementary file 1 [file sdata201859-isa1.zip › a_assay_biological.txt]

Sample Name	Protocol REF	Assay Name	Raw Data File	Comment[Data Repository]	Comment[Data Record Accession]	Comment[Data Record URI]	Comment[also available from]
Big Moose	Phytoplankton (AEAP)	Big Moose_phyto	ADK_lake_data_code/data/phyto.csv	figshare	doi:10.6084/m9.figshare.5686987.v2	https://doi.org/10.6084/m9.figshare.5686987.v2	https://doi.org/10.5281/zenodo.1181754
Brooktrout	Phytoplankton (AEAP)	Brooktrout_phyto	ADK_lake_data_code/data/phyto.csv	figshare	doi:10.6084/m9.figshare.5686987.v2	https://doi.org/10.6084/m9.figshare.5686987.v2	https://doi.org/10.5281/zenodo.1181754
Carry	Phytoplankton (AEAP)	Carry_phyto	ADK_lake_data_code/data/phyto.csv	figshare	doi:10.6084/m9.figshare.5686987.v2	https://doi.org/10.6084/m9.figshare.5686987.v2	https://doi.org/10.5281/zenodo.1181754
Cascade	Phytoplankton (AEAP)	Cascade_phyto	ADK_lake_data_code/data/phyto.csv	figshare	doi:10.6084/m9.figshare.5686987.v2	https://doi.org/10.6084/m9.figshare.5686987.v2	https://doi.org/10.5281/zenodo.1181754
Constable	Phytoplankton (AEAP)	Constable_phyto	ADK_lake_data_code/data/phyto.csv	figshare	doi:10.6084/m9.figshare.5686987.v2	https://doi.org/10.6084/m9.figshare.5686987.v2	https://doi.org/10.5281/zenodo.1181754
Dart	Phytoplankton (AEAP)	Dart_phyto	ADK_lake_data_code/data/phyto.csv	figshare	doi:10.6084/m9.figshare.5686987.v2	https://doi.org/10.6084/m9.figshare.5686987.v2	https://doi.org/10.5281/zenodo.1181754
G	Phytoplankton (AEAP)	G_phyto	ADK_lake_data_code/data/phyto.csv	figshare	doi:10.6084/m9.figshare.5686987.v2	https://doi.org/10.6084/m9.figshare.5686987.v2	https://doi.org/10.5281/zenodo.1181754
Grass	Phytoplankton (AEAP)	Grass_phyto	ADK_lake_data_code/data/phyto.csv	figshare	doi:10.6084/m9.figshare.5686987.v2	https://doi.org/10.6084/m9.figshare.5686987.v2	https://doi.org/10.5281/zenodo.1181754
Indian	Phytoplankton (AEAP)	Indian_phyto	ADK_lake_data_code/data/phyto.csv	figshare	doi:10.6084/m9.figshare.5686987.v2	https://doi.org/10.6084/m9.figshare.5686987.v2	https://doi.org/10.5281/zenodo.1181754
Jockeybush	Phytoplankton (AEAP)	Jockeybush_phyto	ADK_lake_data_code/data/phyto.csv	figshare	doi:10.6084/m9.figshare.5686987.v2	https://doi.org/10.6084/m9.figshare.5686987.v2	https://doi.org/10.5281/zenodo.1181754
Limekiln	Phytoplankton (AEAP)	Limekiln_phyto	ADK_lake_data_code/data/phyto.csv	figshare	doi:10.6084/m9.figshare.5686987.v2	https://doi.org/10.6084/m9.figshare.5686987.v2	https://doi.org/10.5281/zenodo.1181754
Long	Phytoplankton (AEAP)	Long_phyto	ADK_lake_data_code/data/phyto.csv	figshare	doi:10.6084/m9.figshare.5686987.v2	https://doi.org/10.6084/m9.figshare.5686987.v2	https://doi.org/10.5281/zenodo.1181754
Loon Hollow	Phytoplankton (AEAP)	Loon Hollow_phyto	ADK_lake_data_code/data/phyto.csv	figshare	doi:10.6084/m9.figshare.5686987.v2	https://doi.org/10.6084/m9.figshare.5686987.v2	https://doi.org/10.5281/zenodo.1181754
Middle Branch	Phytoplankton (AEAP)	Middle Branch_phyto	ADK_lake_data_code/data/phyto.csv	figshare	doi:10.6084/m9.figshare.5686987.v2	https://doi.org/10.6084/m9.figshare.5686987.v2	https://doi.org/10.5281/zenodo.1181754
Middle Settlement	Phytoplankton (AEAP)	Middle Settlement_phyto	ADK_lake_data_code/data/phyto.csv	figshare	doi:10.6084/m9.figshare.5686987.v2	https://doi.org/10.6084/m9.figshare.5686987.v2	https://doi.org/10.5281/zenodo.1181754
Moss	Phytoplankton (AEAP)	Moss_phyto	ADK_lake_data_code/data/phyto.csv	figshare	doi:10.6084/m9.figshare.5686987.v2	https://doi.org/10.6084/m9.figshare.5686987.v2	https://doi.org/10.5281/zenodo.1181754
North	Phytoplankton (AEAP)	North_phyto	ADK_lake_data_code/data/phyto.csv	figshare	doi:10.6084/m9.figshare.5686987.v2	https://doi.org/10.6084/m9.figshare.5686987.v2	https://doi.org/10.5281/zenodo.1181754
Queer	Phytoplankton (AEAP)	Queer_phyto	ADK_lake_data_code/data/phyto.csv	figshare	doi:10.6084/m9.figshare.5686987.v2	https://doi.org/10.6084/m9.figshare.5686987.v2	https://doi.org/10.5281/zenodo.1181754
Raquette	Phytoplankton (AEAP)	Raquette_phyto	ADK_lake_data_code/data/phyto.csv	figshare	doi:10.6084/m9.figshare.5686987.v2	https://doi.org/10.6084/m9.figshare.5686987.v2	https://doi.org/10.5281/zenodo.1181754
Rondaxe	Phytoplankton (AEAP)	Rondaxe_phyto	ADK_lake_data_code/data/phyto.csv	figshare	doi:10.6084/m9.figshare.5686987.v2	https://doi.org/10.6084/m9.figshare.5686987.v2	https://doi.org/10.5281/zenodo.1181754
Sagamore	Phytoplankton (AEAP)	Sagamore_phyto	ADK_lake_data_code/data/phyto.csv	figshare	doi:10.6084/m9.figshare.5686987.v2	https://doi.org/10.6084/m9.figshare.5686987.v2	https://doi.org/10.5281/zenodo.1181754
South	Phytoplankton (AEAP)	South_phyto	ADK_lake_data_code/data/phyto.csv	figshare	doi:10.6084/m9.figshare.5686987.v2	https://doi.org/10.6084/m9.figshare.5686987.v2	https://doi.org/10.5281/zenodo.1181754
Squash	Phytoplankton (AEAP)	Squash_phyto	ADK_lake_data_code/data/phyto.csv	figshare	doi:10.6084/m9.figshare.5686987.v2	https://doi.org/10.6084/m9.figshare.5686987.v2	https://doi.org/10.5281/zenodo.1181754
Squaw	Phytoplankton (AEAP)	Squaw_phyto	ADK_lake_data_code/data/phyto.csv	figshare	doi:10.6084/m9.figshare.5686987.v2	https://doi.org/10.6084/m9.figshare.5686987.v2	https://doi.org/10.5281/zenodo.1181754
West	Phytoplankton (AEAP)	West_phyto	ADK_lake_data_code/data/phyto.csv	figshare	doi:10.6084/m9.figshare.5686987.v2	https://doi.org/10.6084/m9.figshare.5686987.v2	https://doi.org/10.5281/zenodo.1181754
Willis	Phytoplankton (AEAP)	Willis_phyto	ADK_lake_data_code/data/phyto.csv	figshare	doi:10.6084/m9.figshare.5686987.v2	https://doi.org/10.6084/m9.figshare.5686987.v2	https://doi.org/10.5281/zenodo.1181754
Willys	Phytoplankton (AEAP)	Willys_phyto	ADK_lake_data_code/data/phyto.csv	figshare	doi:10.6084/m9.figshare.5686987.v2	https://doi.org/10.6084/m9.figshare.5686987.v2	https://doi.org/10.5281/zenodo.1181754
Windfall	Phytoplankton (AEAP)	Windfall_phyto	ADK_lake_data_code/data/phyto.csv	figshare	doi:10.6084/m9.figshare.5686987.v2	https://doi.org/10.6084/m9.figshare.5686987.v2	https://doi.org/10.5281/zenodo.1181754
Big Moose	Zooplankton (AEAP)	Big Moose_crustacean	ADK_lake_data_code/data/crustacean.csv	figshare	doi:10.6084/m9.figshare.5686987.v2	https://doi.org/10.6084/m9.figshare.5686987.v2	https://doi.org/10.5281/zenodo.1181754
Brooktrout	Zooplankton (AEAP)	Brooktrout_crustacean	ADK_lake_data_code/data/crustacean.csv	figshare	doi:10.6084/m9.figshare.5686987.v2	https://doi.org/10.6084/m9.figshare.5686987.v2	https://doi.org/10.5281/zenodo.1181754
Carry	Zooplankton (AEAP)	Carry_crustacean	ADK_lake_data_code/data/crustacean.csv	figshare	doi:10.6084/m9.figshare.5686987.v2	https://doi.org/10.6084/m9.figshare.5686987.v2	https://doi.org/10.5281/zenodo.1181754
Cascade	Zooplankton (AEAP)	Cascade_crustacean	ADK_lake_data_code/data/crustacean.csv	figshare	doi:10.6084/m9.figshare.5686987.v2	https://doi.org/10.6084/m9.figshare.5686987.v2	https://doi.org/10.5281/zenodo.1181754
Constable	Zooplankton (AEAP)	Constable_crustacean	ADK_lake_data_code/data/crustacean.csv	figshare	doi:10.6084/m9.figshare.5686987.v2	https://doi.org/10.6084/m9.figshare.5686987.v2	https://doi.org/10.5281/zenodo.1181754
Dart	Zooplankton (AEAP)	Dart_crustacean	ADK_lake_data_code/data/crustacean.csv	figshare	doi:10.6084/m9.figshare.5686987.v2	https://doi.org/10.6084/m9.figshare.5686987.v2	https://doi.org/10.5281/zenodo.1181754
G	Zooplankton (AEAP)	G_crustacean	ADK_lake_data_code/data/crustacean.csv	figshare	doi:10.6084/m9.figshare.5686987.v2	https://doi.org/10.6084/m9.figshare.5686987.v2	https://doi.org/10.5281/zenodo.1181754
Grass	Zooplankton (AEAP)	Grass_crustacean	ADK_lake_data_code/data/crustacean.csv	figshare	doi:10.6084/m9.figshare.5686987.v2	https://doi.org/10.6084/m9.figshare.5686987.v2	https://doi.org/10.5281/zenodo.1181754
Indian	Zooplankton (AEAP)	Indian_crustacean	ADK_lake_data_code/data/crustacean.csv	figshare	doi:10.6084/m9.figshare.5686987.v2	https://doi.org/10.6084/m9.figshare.5686987.v2	https://doi.org/10.5281/zenodo.1181754
Jockeybush	Zooplankton (AEAP)	Jockeybush_crustacean	ADK_lake_data_code/data/crustacean.csv	figshare	doi:10.6084/m9.figshare.5686987.v2	https://doi.org/10.6084/m9.figshare.5686987.v2	https://doi.org/10.5281/zenodo.1181754
Limekiln	Zooplankton (AEAP)	Limekiln_crustacean	ADK_lake_data_code/data/crustacean.csv	figshare	doi:10.6084/m9.figshare.5686987.v2	https://doi.org/10.6084/m9.figshare.5686987.v2	https://doi.org/10.5281/zenodo.1181754
Long	Zooplankton (AEAP)	Long_crustacean	ADK_lake_data_code/data/crustacean.csv	figshare	doi:10.6084/m9.figshare.5686987.v2	https://doi.org/10.6084/m9.figshare.5686987.v2	https://doi.org/10.5281/zenodo.1181754
Loon Hollow	Zooplankton (AEAP)	Loon Hollow_crustacean	ADK_lake_data_code/data/crustacean.csv	figshare	doi:10.6084/m9.figshare.5686987.v2	https://doi.org/10.6084/m9.figshare.5686987.v2	https://doi.org/10.5281/zenodo.1181754
Middle Branch	Zooplankton (AEAP)	Middle Branch_crustacean	ADK_lake_data_code/data/crustacean.csv	figshare	doi:10.6084/m9.figshare.5686987.v2	https://doi.org/10.6084/m9.figshare.5686987.v2	https://doi.org/10.5281/zenodo.1181754
Middle Settlement	Zooplankton (AEAP)	Middle Settlement_crustacean	ADK_lake_data_code/data/crustacean.csv	figshare	doi:10.6084/m9.figshare.5686987.v2	https://doi.org/10.6084/m9.figshare.5686987.v2	https://doi.org/10.5281/zenodo.1181754
Moss	Zooplankton (AEAP)	Moss_crustacean	ADK_lake_data_code/data/crustacean.csv	figshare	doi:10.6084/m9.figshare.5686987.v2	https://doi.org/10.6084/m9.figshare.5686987.v2	https://doi.org/10.5281/zenodo.1181754
North	Zooplankton (AEAP)	North_crustacean	ADK_lake_data_code/data/crustacean.csv	figshare	doi:10.6084/m9.figshare.5686987.v2	https://doi.org/10.6084/m9.figshare.5686987.v2	https://doi.org/10.5281/zenodo.1181754
Queer	Zooplankton (AEAP)	Queer_crustacean	ADK_lake_data_code/data/crustacean.csv	figshare	doi:10.6084/m9.figshare.5686987.v2	https://doi.org/10.6084/m9.figshare.5686987.v2	https://doi.org/10.5281/zenodo.1181754
Raquette	Zooplankton (AEAP)	Raquette_crustacean	ADK_lake_data_code/data/crustacean.csv	figshare	doi:10.6084/m9.figshare.5686987.v2	https://doi.org/10.6084/m9.figshare.5686987.v2	https://doi.org/10.5281/zenodo.1181754
Rondaxe	Zooplankton (AEAP)	Rondaxe_crustacean	ADK_lake_data_code/data/crustacean.csv	figshare	doi:10.6084/m9.figshare.5686987.v2	https://doi.org/10.6084/m9.figshare.5686987.v2	https://doi.org/10.5281/zenodo.1181754
Sagamore	Zooplankton (AEAP)	Sagamore_crustacean	ADK_lake_data_code/data/crustacean.csv	figshare	doi:10.6084/m9.figshare.5686987.v2	https://doi.org/10.6084/m9.figshare.5686987.v2	https://doi.org/10.5281/zenodo.1181754
South	Zooplankton (AEAP)	South_crustacean	ADK_lake_data_code/data/crustacean.csv	figshare	doi:10.6084/m9.figshare.5686987.v2	https://doi.org/10.6084/m9.figshare.5686987.v2	https://doi.org/10.5281/zenodo.1181754
Squash	Zooplankton (AEAP)	Squash_crustacean	ADK_lake_data_code/data/crustacean.csv	figshare	doi:10.6084/m9.figshare.5686987.v2	https://doi.org/10.6084/m9.figshare.5686987.v2	https://doi.org/10.5281/zenodo.1181754
Squaw	Zooplankton (AEAP)	Squaw_crustacean	ADK_lake_data_code/data/crustacean.csv	figshare	doi:10.6084/m9.figshare.5686987.v2	https://doi.org/10.6084/m9.figshare.5686987.v2	https://doi.org/10.5281/zenodo.1181754
West	Zooplankton (AEAP)	West_crustacean	ADK_lake_data_code/data/crustacean.csv	figshare	doi:10.6084/m9.figshare.5686987.v2	https://doi.org/10.6084/m9.figshare.5686987.v2	https://doi.org/10.5281/zenodo.1181754
Willis	Zooplankton (AEAP)	Willis_crustacean	ADK_lake_data_code/data/crustacean.csv	figshare	doi:10.6084/m9.figshare.5686987.v2	https://doi.org/10.6084/m9.figshare.5686987.v2	https://doi.org/10.5281/zenodo.1181754
Willys	Zooplankton (AEAP)	Willys_crustacean	ADK_lake_data_code/data/crustacean.csv	figshare	doi:10.6084/m9.figshare.5686987.v2	https://doi.org/10.6084/m9.figshare.5686987.v2	https://doi.org/10.5281/zenodo.1181754
Windfall	Zooplankton (AEAP)	Windfall_crustacean	ADK_lake_data_code/data/crustacean.csv	figshare	doi:10.6084/m9.figshare.5686987.v2	https://doi.org/10.6084/m9.figshare.5686987.v2	https://doi.org/10.5281/zenodo.1181754
Big Moose	Zooplankton (AEAP)	Big Moose_rotifer	ADK_lake_data_code/data/rotifer.csv	figshare	doi:10.6084/m9.figshare.5686987.v2	https://doi.org/10.6084/m9.figshare.5686987.v2	https://doi.org/10.5281/zenodo.1181754
Brooktrout	Zooplankton (AEAP)	Brooktrout_rotifer	ADK_lake_data_code/data/rotifer.csv	figshare	doi:10.6084/m9.figshare.5686987.v2	https://doi.org/10.6084/m9.figshare.5686987.v2	https://doi.org/10.5281/zenodo.1181754
Carry	Zooplankton (AEAP)	Carry_rotifer	ADK_lake_data_code/data/rotifer.csv	figshare	doi:10.6084/m9.figshare.5686987.v2	https://doi.org/10.6084/m9.figshare.5686987.v2	https://doi.org/10.5281/zenodo.1181754
Cascade	Zooplankton (AEAP)	Cascade_rotifer	ADK_lake_data_code/data/rotifer.csv	figshare	doi:10.6084/m9.figshare.5686987.v2	https://doi.org/10.6084/m9.figshare.5686987.v2	https://doi.org/10.5281/zenodo.1181754
Constable	Zooplankton (AEAP)	Constable_rotifer	ADK_lake_data_code/data/rotifer.csv	figshare	doi:10.6084/m9.figshare.5686987.v2	https://doi.org/10.6084/m9.figshare.5686987.v2	https://doi.org/10.5281/zenodo.1181754
Dart	Zooplankton (AEAP)	Dart_rotifer	ADK_lake_data_code/data/rotifer.csv	figshare	doi:10.6084/m9.figshare.5686987.v2	https://doi.org/10.6084/m9.figshare.5686987.v2	https://doi.org/10.5281/zenodo.1181754
G	Zooplankton (AEAP)	G_rotifer	ADK_lake_data_code/data/rotifer.csv	figshare	doi:10.6084/m9.figshare.5686987.v2	https://doi.org/10.6084/m9.figshare.5686987.v2	https://doi.org/10.5281/zenodo.1181754
Grass	Zooplankton (AEAP)	Grass_rotifer	ADK_lake_data_code/data/rotifer.csv	figshare	doi:10.6084/m9.figshare.5686987.v2	https://doi.org/10.6084/m9.figshare.5686987.v2	https://doi.org/10.5281/zenodo.1181754
Indian	Zooplankton (AEAP)	Indian_rotifer	ADK_lake_data_code/data/rotifer.csv	figshare	doi:10.6084/m9.figshare.5686987.v2	https://doi.org/10.6084/m9.figshare.5686987.v2	https://doi.org/10.5281/zenodo.1181754
Jockeybush	Zooplankton (AEAP)	Jockeybush_rotifer	ADK_lake_data_code/data/rotifer.csv	figshare	doi:10.6084/m9.figshare.5686987.v2	https://doi.org/10.6084/m9.figshare.5686987.v2	https://doi.org/10.5281/zenodo.1181754
Limekiln	Zooplankton (AEAP)	Limekiln_rotifer	ADK_lake_data_code/data/rotifer.csv	figshare	doi:10.6084/m9.figshare.5686987.v2	https://doi.org/10.6084/m9.figshare.5686987.v2	https://doi.org/10.5281/zenodo.1181754
Long	Zooplankton (AEAP)	Long_rotifer	ADK_lake_data_code/data/rotifer.csv	figshare	doi:10.6084/m9.figshare.5686987.v2	https://doi.org/10.6084/m9.figshare.5686987.v2	https://doi.org/10.5281/zenodo.1181754
Loon Hollow	Zooplankton (AEAP)	Loon Hollow_rotifer	ADK_lake_data_code/data/rotifer.csv	figshare	doi:10.6084/m9.figshare.5686987.v2	https://doi.org/10.6084/m9.figshare.5686987.v2	https://doi.org/10.5281/zenodo.1181754
Middle Branch	Zooplankton (AEAP)	Middle Branch_rotifer	ADK_lake_data_code/data/rotifer.csv	figshare	doi:10.6084/m9.figshare.5686987.v2	https://doi.org/10.6084/m9.figshare.5686987.v2	https://doi.org/10.5281/zenodo.1181754
Middle Settlement	Zooplankton (AEAP)	Middle Settlement_rotifer	ADK_lake_data_code/data/rotifer.csv	figshare	doi:10.6084/m9.figshare.5686987.v2	https://doi.org/10.6084/m9.figshare.5686987.v2	https://doi.org/10.5281/zenodo.1181754
Moss	Zooplankton (AEAP)	Moss_rotifer	ADK_lake_data_code/data/rotifer.csv	figshare	doi:10.6084/m9.figshare.5686987.v2	https://doi.org/10.6084/m9.figshare.5686987.v2	https://doi.org/10.5281/zenodo.1181754
North	Zooplankton (AEAP)	North_rotifer	ADK_lake_data_code/data/rotifer.csv	figshare	doi:10.6084/m9.figshare.5686987.v2	https://doi.org/10.6084/m9.figshare.5686987.v2	https://doi.org/10.5281/zenodo.1181754
Queer	Zooplankton (AEAP)	Queer_rotifer	ADK_lake_data_code/data/rotifer.csv	figshare	doi:10.6084/m9.figshare.5686987.v2	https://doi.org/10.6084/m9.figshare.5686987.v2	https://doi.org/10.5281/zenodo.1181754
Raquette	Zooplankton (AEAP)	Raquette_rotifer	ADK_lake_data_code/data/rotifer.csv	figshare	doi:10.6084/m9.figshare.5686987.v2	https://doi.org/10.6084/m9.figshare.5686987.v2	https://doi.org/10.5281/zenodo.1181754
Rondaxe	Zooplankton (AEAP)	Rondaxe_rotifer	ADK_lake_data_code/data/rotifer.csv	figshare	doi:10.6084/m9.figshare.5686987.v2	https://doi.org/10.6084/m9.figshare.5686987.v2	https://doi.org/10.5281/zenodo.1181754
Sagamore	Zooplankton (AEAP)	Sagamore_rotifer	ADK_lake_data_code/data/rotifer.csv	figshare	doi:10.6084/m9.figshare.5686987.v2	https://doi.org/10.6084/m9.figshare.5686987.v2	https://doi.org/10.5281/zenodo.1181754
South	Zooplankton (AEAP)	South_rotifer	ADK_lake_data_code/data/rotifer.csv	figshare	doi:10.6084/m9.figshare.5686987.v2	https://doi.org/10.6084/m9.figshare.5686987.v2	https://doi.org/10.5281/zenodo.1181754
Squash	Zooplankton (AEAP)	Squash_rotifer	ADK_lake_data_code/data/rotifer.csv	figshare	doi:10.6084/m9.figshare.5686987.v2	https://doi.org/10.6084/m9.figshare.5686987.v2	https://doi.org/10.5281/zenodo.1181754
Squaw	Zooplankton (AEAP)	Squaw_rotifer	ADK_lake_data_code/data/rotifer.csv	figshare	doi:10.6084/m9.figshare.5686987.v2	https://doi.org/10.6084/m9.figshare.5686987.v2	https://doi.org/10.5281/zenodo.1181754
West	Zooplankton (AEAP)	West_rotifer	ADK_lake_data_code/data/rotifer.csv	figshare	doi:10.6084/m9.figshare.5686987.v2	https://doi.org/10.6084/m9.figshare.5686987.v2	https://doi.org/10.5281/zenodo.1181754
Willis	Zooplankton (AEAP)	Willis_rotifer	ADK_lake_data_code/data/rotifer.csv	figshare	doi:10.6084/m9.figshare.5686987.v2	https://doi.org/10.6084/m9.figshare.5686987.v2	https://doi.org/10.5281/zenodo.1181754
Willys	Zooplankton (AEAP)	Willys_rotifer	ADK_lake_data_code/data/rotifer.csv	figshare	doi:10.6084/m9.figshare.5686987.v2	https://doi.org/10.6084/m9.figshare.5686987.v2	https://doi.org/10.5281/zenodo.1181754
Windfall	Zooplankton (AEAP)	Windfall_rotifer	ADK_lake_data_code/data/rotifer.csv	figshare	doi:10.6084/m9.figshare.5686987.v2	https://doi.org/10.6084/m9.figshare.5686987.v2	https://doi.org/10.5281/zenodo.1181754
